# Supplementary material for: Genome-Wide Analysis and Functional Correlation of Tomato JAZ Genes Under Tuta absoluta Infestation and Nanoparticle-Induced Defense
Source: Insects. 2025 Oct 13;16(10):1046. doi: 10.3390/insects16101046 (PMC12564930; doi:10.3390/insects16101046)
Supplement: Supplementary file 1 [file insects-16-01046-s001.zip]

Archive with 6 entries (6 files):
- Supplementary figure.docx
- Supplementary Table S1.xlsx
- Supplementary Table S2.xlsx
- Supplementary Table S3.xlsx
- Supplementary Table S4.xlsx
- Supplementary Table S5.xlsx
