# Supplementary material for: Genome-Wide Analysis and Functional Correlation of Tomato JAZ Genes Under Tuta absoluta Infestation and Nanoparticle-Induced Defense
Source: Insects. 2025 Oct 13;16(10):1046. doi: 10.3390/insects16101046 (PMC12564930; doi:10.3390/insects16101046)
Supplement: Supplementary file 1 [file insects-16-01046-s001.zip › Supplementary Table S1.xlsx]

## Sheet: Sheet1
Supplementary Table S1: Primers Used to study the expression of SlJAZ genes.
	Gene Name	Forward Primer	Reverse Primer
	SlJAZ1	TGGACATGGCTGTGCTCCAC	CGAGGCAGGCAGCATGTTTG
	SlJAZ10	CCCTCCATTGGCTCATGATCACTC	AATCCTCCTCTTGCAAGCCA
	SlJAZ19	TGCCCAGCTGATGATGCCTT	ACGAACACGTTCATGCCGACT
	SlJAZ20	TCGCCGGAGGAATGGAAACG	CTGACCGGCGATTCCGAGAT
	SlJAZ21	TGTGCGGAGGTGGAGTTGTG	ACAGTGGGCACAGCAGTAGG
	SlJAZ22	TTCACAACCCGTGGGCCTTC	AGCAGCTGGTCCGAGAGGAT
	SlJAZ26	CAGGTCAATTGCCAGCAGCAC	CGCGGTCTCTGCTCTGCTAC
	SlJAZ27	AGCTCACTCGCGAAGACTGC	TCCGACTTCCGGCGTCAGTA
	SlJAZ29	AGGCTGAGTCGGAACCGGAA	TCCGAAACTCGGAACCACCA
	SlJAZ31	AGCAATCGCAACAGCTAACCA	AATGGTGATGAAGGCTCAGACA
	SlJAZ37	TCAGACCCTTCAAATGCATCCACA	AACGCTTGACGACGCCGTTT
	SlJAZ39	CCCACCACCACTCAGACTAA	TCCACGAGTCCTTGAAGATGA
	SlActin7	AGCTTCCGTAAGCTCGAATCTATC	CGAATCGGAGGTCAACAATGA
