# Supplementary material for: Genome-Wide Analysis and Functional Correlation of Tomato JAZ Genes Under Tuta absoluta Infestation and Nanoparticle-Induced Defense
Source: Insects. 2025 Oct 13;16(10):1046. doi: 10.3390/insects16101046 (PMC12564930; doi:10.3390/insects16101046)
Supplement: Supplementary file 1 [file insects-16-01046-s001.zip › Supplementary Table S2.xlsx]

## Sheet: Sheet1
Supplementary Table S2. Identified JAZ genes in the S. lycopersicum genome and their physicochemical properties.
Gene-ids	Renamed	Chromosome	Start	End	Strand	Protein Length (aa)	CDS length (bp)	Exons	Introns	pI	MW (Da)	GRAVY	Subcell localization
Solyc01T000039.1	SlJAZ1	1	391402	394750	+	338	1014	7	6	9.01	35789.9	-0.259	Nuclear, Mitochondrial
Solyc01T000398.1	SlJAZ2	1	4062102	4062787	-	84	252	5	4	8.76	9526.05	-0.174	Mitochondrial
Solyc01T000399.1	SlJAZ3	1	4063157	4066741	-	378	1134	13	12	9.23	42604.3	-0.04	PlasmaMembrane
Solyc01T000401.1	SlJAZ4	1	4116696	4123686	-	636	1908	24	23	8.96	71526.1	-0.322	Nuclear
Solyc01T000535.1	SlJAZ5	1	8065085	8065366	-	61	183	2	1	9.21	6989.3	0.262	Mitochondrial, Chloroplast
Solyc01T000536.1	SlJAZ6	1	8066198	8067569	-	143	429	5	4	9.12	16067.5	-0.081	PlasmaMembrane
Solyc01T000538.1	SlJAZ7	1	8150872	8151381	-	87	261	4	3	8.62	10187	0.115	Nuclear
Solyc01T000539.1	SlJAZ8	1	8151949	8164904	-	288	864	11	10	9.67	32518.1	-0.022	PlasmaMembrane, Mitochondrial
Solyc01T000540.1	SlJAZ9	1	8165631	8166018	-	68	204	3	2	9.87	7599.82	0.031	Mitochondrial, Nuclear, Chloroplast
Solyc01T003066.1	SlJAZ10	1	82708698	82710419	-	108	324	3	2	10.34	12542.7	-0.472	Mitochondrial
Solyc01T003571.1	SlJAZ11	1	86878278	86887101	-	166	498	5	4	8.5	19146.5	-0.858	Nuclear
Solyc01T003804.1	SlJAZ12	1	88730134	88743225	+	701	2103	18	17	5.82	75964.6	-0.609	Nuclear
Solyc02T002877.1	SlJAZ13	2	54847199	54851687	+	320	960	4	3	6.69	36678.8	-0.954	Nuclear
Solyc03T001649.1	SlJAZ14	3	48203355	48208283	-	680	2040	8	7	6.29	74561.8	-0.712	Nuclear
Solyc03T001650.1	SlJAZ15	3	48212813	48214178	-	290	870	6	5	7.74	31775.7	0.081	PlasmaMembrane
Solyc03T001651.1	SlJAZ16	3	48217333	48225391	-	681	2043	12	11	9.37	74893.8	-0.38	Nuclear
Solyc03T002852.1	SlJAZ17	3	61408245	61414518	-	531	1593	6	5	5.84	59991.8	-0.665	Nuclear
Solyc03T003145.1	SlJAZ18	3	63469404	63472795	+	390	1170	7	6	9.33	41075.7	-0.149	Nuclear
Solyc03T003246.1	SlJAZ19	3	64158129	64159674	-	408	1224	2	1	5.17	46692.9	-0.767	Nuclear
Solyc03T003507.1	SlJAZ20	3	66132476	66134748	-	309	927	5	4	8.46	33670.8	-0.646	Nuclear
Solyc04T002454.1	SlJAZ21	4	62501381	62511720	+	632	1896	18	17	6.52	70270.5	-0.589	Nuclear
Solyc04T003039.1	SlJAZ22	4	67511168	67512068	-	190	570	4	3	9.61	20412	0.514	PlasmaMembrane
Solyc05T000430.1	SlJAZ23	5	3519177	3521506	+	437	1311	2	1	5.53	49815.7	-0.774	Nuclear
Solyc06T001593.1	SlJAZ24	6	43507521	43514467	+	427	1281	6	5	9.04	44857.6	-0.556	Nuclear
Solyc06T001822.1	SlJAZ25	6	45203340	45207523	+	292	876	7	6	9.57	32309.1	-0.622	Nuclear
Solyc06T001909.1	SlJAZ26	6	45847227	45853175	-	523	1569	6	5	5.59	58778.1	-0.533	Nuclear
Solyc06T002732.1	SlJAZ27	6	51730308	51739342	-	702	2106	13	12	5.92	78205.2	-0.466	Nuclear
Solyc07T000373.1	SlJAZ28	7	3501078	3504528	-	432	1296	3	2	8.59	48639.7	-0.765	Nuclear
Solyc07T001506.1	SlJAZ29	7	55325919	55327213	+	216	648	3	2	8.53	23849.2	-0.523	Nuclear
Solyc08T000634.1	SlJAZ30	8	12777132	12778717	+	146	438	3	2	9.39	16884.3	-0.652	Nuclear
Solyc08T000635.1	SlJAZ31	8	12834402	12835208	+	112	336	3	2	9.74	12822.8	-0.762	Nuclear
Solyc08T000637.1	SlJAZ32	8	12950374	12958637	+	151	453	5	4	9.1	17668.3	-0.734	Nuclear
Solyc08T000647.1	SlJAZ33	8	13483278	13492273	-	116	348	3	2	8.95	13307.2	-0.759	Nuclear
Solyc09T001916.1	SlJAZ34	9	58788441	58789670	+	409	1227	1	0	8.85	48213.8	-0.491	Mitochondrial
Solyc09T001996.1	SlJAZ35	9	60186927	60192102	+	293	879	6	5	6.73	32682	-0.518	Nuclear
Solyc10T001326.1	SlJAZ36	10	41618990	41631662	+	317	951	7	6	5.61	33664.1	-0.625	Nuclear
Solyc11T000481.1	SlJAZ37	11	4160265	4163779	+	228	684	7	6	7.86	26373.8	-0.756	Nuclear
Solyc12T000335.1	SlJAZ38	12	2592686	2595107	+	252	756	2	1	9.3	28162.7	-0.795	Nuclear
Solyc12T002092.1	SlJAZ39	12	61742210	61745719	+	200	600	5	4	9.13	22359.2	-0.651	Nuclear
