# Supplementary material for: Genome-Wide Analysis and Functional Correlation of Tomato JAZ Genes Under Tuta absoluta Infestation and Nanoparticle-Induced Defense
Source: Insects. 2025 Oct 13;16(10):1046. doi: 10.3390/insects16101046 (PMC12564930; doi:10.3390/insects16101046)
Supplement: Supplementary file 1 [file insects-16-01046-s001.zip › Supplementary Table S3.xlsx]

## Sheet: Sheet1
Supplementay Table S3: Top 12 identified conserved motif in SlJAZ proteins
Motif	Motif Sequence	E-value	Sites	Width
1	RAASLSRFREKRKERCFDKKI	4.7e-211	31	21
2	QLTIFYCGKVNVYDD	1.3e-167	28	15
3	RYEVRKLNAEKRPRMKGRFVK	4.8e-86	11	21
4	SPEKAQAIMLLAGNA	2e-67	30	15
5	ETLCRHCGTSSKSTPMMRRGPAGPRSLCNACGLTWANKGILRDLSK	3.6e-42	3	46
6	CKCSYQVTLVRSPRQVIDALNAEGPDIDIILSEVDLPITKGYKMLKYIM	1.2e-23	5	49
7	AYNEGKRGHMSEPTTDCERFPSATDQTINSICCNGDLNHVHLSYGSNGNI	4.5e-21	2	50
8	LRHIPVIMMSSQDEVSIVIKCLKFGAADYLLGLVEKNIINYDFNLVV	5.5e-19	3	47
9	ANEILKFAKMSITNDVSSPNSG	6.9e-16	4	22
10	MGGKTTRACDNCIKKRARWYCPADDAFLCQNCDASVHSANPLARRHERVR	7.6e-16	2	50
11	DKVFINQIYWIYFLSIIIWLL	9.4e-17	3	21
12	CHHCGVSENCTPAMRRGPDGPRTLCNACGLKWANKGTLRD	1.9e-14	2	40
