# Supplementary material for: Genome-Wide Analysis and Functional Correlation of Tomato JAZ Genes Under Tuta absoluta Infestation and Nanoparticle-Induced Defense
Source: Insects. 2025 Oct 13;16(10):1046. doi: 10.3390/insects16101046 (PMC12564930; doi:10.3390/insects16101046)
Supplement: Supplementary file 1 [file insects-16-01046-s001.zip › Supplementary Table S4.xlsx]

## Sheet: Sheet1
Supplementary Table S4. predicted miRNAs targetting SlJAZ genes
miRNA_Acc.	Target_Acc.	Expectation	UPE	miRNA_start	miRNA_end	Target_start	Target_end	miRNA_aligned_fragment	alignment	Target_aligned_fragment	Inhibition	Multiplicity
stu-miR482e-3p	SlJAZ1	4	-1	1	22	304	325	UCUUGCCAAUACCGCCCAUUCC	: ::.::::::::: :::	CAUUUUGGUGGUAUUGGCCAGA	Cleavage	1
stu-miR5303g	SlJAZ1	4.5	-1	1	24	468	491	AUAUUUUUGAAGAGUCUGAGCAAC	: :: ::: :::::.:..::::	GAUGGUCAAUGUCUUCGAGGAUAU	Cleavage	1
stu-miR5303i	SlJAZ1	4.5	-1	1	24	468	491	AUAUUUUUGAAGAGUCUGAGCAAC	: :: ::: :::::.:..::::	GAUGGUCAAUGUCUUCGAGGAUAU	Cleavage	1
stu-miR8007b-5p	SlJAZ1	4.5	-1	1	24	776	799	AUGUGACACUUUUUGAAUUUCGAG	: ::::::.: ::: ::::	UGGACACUUCAAAGAUUGUGACAU	Cleavage	1
stu-miR8026	SlJAZ1	5	-1	1	24	22	45	AUGUAGAGAAUAUGUGGUAACCCU	::.:: : :::::.::: :	UUGAAUAUCAAAGAUUCUUUACUU	Cleavage	1
stu-miR477b-3p	SlJAZ10	5	-1	1	22	235	256	GAGGUCUUUCGAGUGAGAGUGA	:.: :::::: ::: :.:::	GGAUUAUCACUCAAAAAAUCUC	Translation	1
stu-miR7982a	SlJAZ10	5	-1	1	24	168	191	AAGUUGGAUGAUAAUAAUAUAUAU	:::: :::::: :::::	AGGAGGAUUAAAAUCAUCAAACUU	Cleavage	1
stu-miR7982b	SlJAZ10	5	-1	1	24	168	191	AAGUUGGAUGAUAAUAAUAUAUAU	:::: :::::: :::::	AGGAGGAUUAAAAUCAUCAAACUU	Cleavage	1
stu-miR8030-5p	SlJAZ11	4	-1	1	23	278	300	UUGGGUUGGUUUGGUCUCGGGUU	:: :..::::::::.::.	CAAAGGAAAUUAAACCAACUCAG	Cleavage	1
stu-miR3627-3p	SlJAZ11	4.5	-1	1	21	229	249	AAGUGCCUCUGUCUUUCGACA	:: ::::.::::: :: ::	GUUCAAAAGGCAGAGUCAAUU	Cleavage	1
stu-miR8011a-5p	SlJAZ11	5	-1	1	24	350	373	UUGUGUGAGGUUUCUUUUUGUUUC	:.::.::::.::: :: .:	UUGCAAGAAGGAAAUCUCUCAAGA	Cleavage	1
stu-miR397-5p	SlJAZ12	5	-1	1	21	43	63	AUUGAGUGCAGCGUUGAUGAC	:: :::::::::::. :	ACGAUGAACGCUGCACUUCAC	Cleavage	1
stu-miR5304-3p	SlJAZ12	5	-1	1	21	1539	1559	AGAUGAGUAUGGUGCAUUGGA	:::: :...::.::..::	AACAAUUCGUUAUGCUUGUCG	Cleavage	1
stu-miR8019-5p	SlJAZ12	5	-1	1	23	517	539	AGGGAAGCAGGUCAUUCUUUAUG	.::: :: :::::::..:	CAACCGGAAAGAGCUGCUUCUUU	Translation	1
stu-miR8032b-3p	SlJAZ12	5	-1	1	22	2059	2080	AGUGUGAGUCGGUGCGAUUAGG	: : :::..::.:::::.	GAGAUUGGCAUUGAUUCACAUA	Cleavage	1
stu-miR8032f-3p	SlJAZ12	5	-1	1	22	2059	2080	AGUGUGAGUCGGUGCGAUUAGG	: : :::..::.:::::.	GAGAUUGGCAUUGAUUCACAUA	Cleavage	1
stu-miR8032g-3p	SlJAZ12	5	-1	1	22	2059	2080	AGUGUGAGUCGGUGCGAUUAGG	: : :::..::.:::::.	GAGAUUGGCAUUGAUUCACAUA	Cleavage	1
stu-miR8047	SlJAZ12	5	-1	1	21	1022	1042	CCAUUUUUUCGAAAUUAGACC	:.: ::: :.:.::::::	AUUUUUUUUUGGGAGAAAUGG	Translation	1
stu-miR827-5p	SlJAZ13	4	-1	1	21	161	181	UUUGUUGAUGGUCAUCUAUUC	: : : ::::.::::::::.	GCACACAUGAUCAUCAACAGC	Cleavage	1
stu-miR8020	SlJAZ13	4.5	-1	1	24	286	309	AAUUUCAUUGAGUAUGUUGUUGUU	:.:. :: .: :::::: :::.::	AGCGCCACUACACUCAACGAAGUU	Cleavage	1
stu-miR8029	SlJAZ13	5	-1	1	24	468	491	AGCCAUUUUUCUUUGUUUUGGAGC	: ...: .::::.:::::: :	AAACAGGGAAGAAGAGAAAUGGGU	Cleavage	1
stu-miR8037	SlJAZ13	5	-1	1	22	306	327	AUAAUUUGGAGGAAUAGGAACC	::::.:.::.::.:::: ::	AGUUCUUGUUUCUUCAAAGGAU	Cleavage	1
stu-miR8033-3p	SlJAZ14	4	-1	1	22	787	808	UCAAUUCUGCAGCUUUAGGAGU	.::: :: :::::::: :::.	CUUCCAAAUGCUGCAGAUUUGG	Cleavage	1
stu-miR169d-3p	SlJAZ14	4.5	-1	1	21	320	340	GCAGGUCAUCUUUAGCUAACU	::. : .::: ::::::::	UCUUGACAGAAGUUGACCUGC	Cleavage	1
stu-miR5303g	SlJAZ14	5	-1	1	24	1234	1257	AUAUUUUUGAAGAGUCUGAGCAAC	::.: : ::: ::..:::::	AGGACUUAUAAUCUACAGGAAUAU	Translation	1
stu-miR5303i	SlJAZ14	5	-1	1	24	1234	1257	AUAUUUUUGAAGAGUCUGAGCAAC	::.: : ::: ::..:::::	AGGACUUAUAAUCUACAGGAAUAU	Translation	1
stu-miR7987	SlJAZ14	5	-1	1	24	1051	1074	ACACUAGUUGAUCUUAUUGAUGAC	:: ::.:::.::: :: ::	UCUGACACUAGGAUUAACAAGGGU	Cleavage	1
stu-miR6149-3p	SlJAZ15	4.5	-1	1	22	387	408	UGAUUCAGGUUUGUAUGCAAAC	: :.:::::...::: :::	AACUCCGUACAAGUUUGAUUCA	Cleavage	1
stu-miR8007b-5p	SlJAZ15	4.5	-1	1	24	148	171	AUGUGACACUUUUUGAAUUUCGAG	:: ::::.:::: :.:::	UCAACAACUCAAGAAGUAUUACAG	Cleavage	1
stu-miR384-3p	SlJAZ15	5	-1	1	20	104	123	AGGGGGCCAAAGUGCCAAAC	: :::..::::: ..::.:	AUGUGGUGCUUUGCUUCCUU	Cleavage	1
stu-miR6149-3p	SlJAZ16	3	-1	1	22	1359	1380	UGAUUCAGGUUUGUAUGCAAAC	: ::::::....:::::::	CACUCCAUACAGGUUUGAAUCA	Cleavage	1
stu-miR6026-3p	SlJAZ16	4.75	-1	1	22	1881	1904	UUCUUG--GCUAGAGUUGUAUUGC	:: :::::::::: ::::::	GAUAUUCAACUCUAGCACCAAGAA	Cleavage	1
stu-miR8029	SlJAZ17	5	-1	1	24	1359	1382	AGCCAUUUUUCUUUGUUUUGGAGC	:.:. ::.::::.::: .:	ACAGAAGAGGAAGGAAAGAUGUUU	Cleavage	1
stu-miR169a-5p	SlJAZ18	5	-1	1	20	993	1012	UAGCCAAGGAUGACUUGCCU	::::: :::: ::::::	GCGCAAGGCAUCAUUGGCUC	Cleavage	1
stu-miR169b-5p	SlJAZ18	5	-1	1	20	993	1012	UAGCCAAGGAUGACUUGCCU	::::: :::: ::::::	GCGCAAGGCAUCAUUGGCUC	Cleavage	1
stu-miR169c-5p	SlJAZ18	5	-1	1	20	993	1012	UAGCCAAGGAUGACUUGCCU	::::: :::: ::::::	GCGCAAGGCAUCAUUGGCUC	Cleavage	1
stu-miR169d-5p	SlJAZ18	5	-1	1	20	993	1012	UAGCCAAGGAUGACUUGCCU	::::: :::: ::::::	GCGCAAGGCAUCAUUGGCUC	Cleavage	1
stu-miR169e-5p	SlJAZ18	5	-1	1	20	993	1012	UAGCCAAGGAUGACUUGCCU	::::: :::: ::::::	GCGCAAGGCAUCAUUGGCUC	Cleavage	1
stu-miR169f-5p	SlJAZ18	5	-1	1	20	993	1012	UAGCCAAGGAUGACUUGCCU	::::: :::: ::::::	GCGCAAGGCAUCAUUGGCUC	Cleavage	1
stu-miR169g	SlJAZ18	5	-1	1	20	993	1012	UAGCCAAGGAUGACUUGCCU	::::: :::: ::::::	GCGCAAGGCAUCAUUGGCUC	Cleavage	1
stu-miR169h	SlJAZ18	5	-1	1	20	993	1012	UAGCCAAGGAUGACUUGCCU	::::: :::: ::::::	GCGCAAGGCAUCAUUGGCUC	Cleavage	1
stu-miR8011b-5p	SlJAZ19	5	-1	1	22	361	382	ACUCAUUUUUGUCUCACAAAAA	: :: .::..::::::: :	AACUCGUUGGAUGAAAAUGAAU	Cleavage	1
stu-miR8046-3p	SlJAZ2	4	-1	1	21	217	237	CGCUGAAAUUUCGAUCAUAAU	::::: :.:.:.:::..:.:	UUUAUGCUUGGAGUUUUGGUG	Cleavage	1
stu-miR8041a-5p	SlJAZ20	3.5	-1	1	20	30	49	GUGCUUUGCUAUUUUCAUUG	::::.::: .::::.::.:	GAAUGGAAACGGCAAGGCGC	Translation	1
stu-miR8041b-5p	SlJAZ20	3.5	-1	1	20	30	49	GUGCUUUGCUAUUUUCAUUG	::::.::: .::::.::.:	GAAUGGAAACGGCAAGGCGC	Translation	1
stu-miR8030-5p	SlJAZ20	5	-1	1	23	320	342	UUGGGUUGGUUUGGUCUCGGGUU	::: :.::. ::.:::::	CAAAGGAGCCUAAGGCAGCCCAA	Cleavage	1
stu-miR7982a	SlJAZ21	4.5	-1	1	24	866	889	AAGUUGGAUGAUAAUAAUAUAUAU	: :::: :: :: ::::::::::	ACAUAUCUUCUUCUCAUCCAACUG	Cleavage	1
stu-miR7982b	SlJAZ21	4.5	-1	1	24	866	889	AAGUUGGAUGAUAAUAAUAUAUAU	: :::: :: :: ::::::::::	ACAUAUCUUCUUCUCAUCCAACUG	Cleavage	1
stu-miR408a-3p	SlJAZ21	5	-1	1	21	1431	1451	UGCACAGCCUCUUCCCUGGUU	..:::: ::::::.:: ::	UGUCAGGAAAGAGGUUGCUCA	Cleavage	1
stu-miR8041a-5p	SlJAZ23	5	-1	1	20	1142	1161	GUGCUUUGCUAUUUUCAUUG	:. ::.:.:: :::.:.::	AAGCGAGAGUAACAAGGUAC	Cleavage	1
stu-miR8041b-5p	SlJAZ23	5	-1	1	20	1142	1161	GUGCUUUGCUAUUUUCAUUG	:. ::.:.:: :::.:.::	AAGCGAGAGUAACAAGGUAC	Cleavage	1
stu-miR8041a-3p	SlJAZ24	5	-1	1	21	481	501	AUGAUGUAUAGCAAAGAGCCU	: :. :::::.:::.::::	AUGUCCUUUGUUAUGCAUCCA	Cleavage	1
stu-miR8041b-3p	SlJAZ24	5	-1	1	21	481	501	AUGAUGUAUAGCAAAGAGCCU	: :. :::::.:::.::::	AUGUCCUUUGUUAUGCAUCCA	Cleavage	1
stu-miR169a-5p	SlJAZ25	2.5	-1	1	20	726	745	UAGCCAAGGAUGACUUGCCU	::::: ::::::::::::	UCGCAAGGCAUCCUUGGCUA	Cleavage	1
stu-miR169b-5p	SlJAZ25	2.5	-1	1	20	726	745	UAGCCAAGGAUGACUUGCCU	::::: ::::::::::::	UCGCAAGGCAUCCUUGGCUA	Cleavage	1
stu-miR169c-5p	SlJAZ25	2.5	-1	1	20	726	745	UAGCCAAGGAUGACUUGCCU	::::: ::::::::::::	UCGCAAGGCAUCCUUGGCUA	Cleavage	1
stu-miR169d-5p	SlJAZ25	2.5	-1	1	20	726	745	UAGCCAAGGAUGACUUGCCU	::::: ::::::::::::	UCGCAAGGCAUCCUUGGCUA	Cleavage	1
stu-miR169e-5p	SlJAZ25	2.5	-1	1	20	726	745	UAGCCAAGGAUGACUUGCCU	::::: ::::::::::::	UCGCAAGGCAUCCUUGGCUA	Cleavage	1
stu-miR169f-5p	SlJAZ25	2.5	-1	1	20	726	745	UAGCCAAGGAUGACUUGCCU	::::: ::::::::::::	UCGCAAGGCAUCCUUGGCUA	Cleavage	1
stu-miR169g	SlJAZ25	2.5	-1	1	20	726	745	UAGCCAAGGAUGACUUGCCU	::::: ::::::::::::	UCGCAAGGCAUCCUUGGCUA	Cleavage	1
stu-miR169h	SlJAZ25	2.5	-1	1	20	726	745	UAGCCAAGGAUGACUUGCCU	::::: ::::::::::::	UCGCAAGGCAUCCUUGGCUA	Cleavage	1
stu-miR8040-3p	SlJAZ25	4.5	-1	1	21	568	588	CUUAUAAUUGUAAUUAUGAUC	:::::::: :.::: ::::	CAUCAUAAUAAUAAUAAUAAU	Cleavage	2
stu-miR8040-3p	SlJAZ25	4.5	-1	1	21	163	183	CUUAUAAUUGUAAUUAUGAUC	:: ::::: :.::: :::::	AAUAAUAAUAAUAAUAAUAAG	Cleavage	2
stu-miR8014-5p	SlJAZ25	5	-1	1	24	595	617	AUUGUUUCAUAUUGUAUUGUAUUU	:: :.:.::::: :::::::::	AAUAAUAGUACAA-AUGAAACAAC	Translation	1
stu-miR8041a-5p	SlJAZ26	4.5	-1	1	20	1403	1422	GUGCUUUGCUAUUUUCAUUG	.: : ::.:::::.::::	GGAAGCAAGUAGCAGAGCAG	Cleavage	1
stu-miR8041b-5p	SlJAZ26	4.5	-1	1	20	1403	1422	GUGCUUUGCUAUUUUCAUUG	.: : ::.:::::.::::	GGAAGCAAGUAGCAGAGCAG	Cleavage	1
stu-miR8046-5p	SlJAZ26	4.5	-1	1	21	574	594	UAUGAUCGAAGUUUCAAUGAC	::: ::.::: ::.:..::	CCCAUAGAGACUGCGGUUGUA	Cleavage	1
stu-miR319a-5p	SlJAZ26	5	-1	1	21	784	804	AGAGCUUUCUUCGGUCCACAC	:: :::..::::::: : ::	UUGGGGAUUGAAGAAAACACU	Cleavage	1
stu-miR8029	SlJAZ26	5	-1	1	24	1353	1376	AGCCAUUUUUCUUUGUUUUGGAGC	:.:. ::.::::.::: .:	ACAAAAGAGAAAGGAAAGAUGUUU	Cleavage	1
stu-miR6149-3p	SlJAZ27	5	-1	1	22	1521	1542	UGAUUCAGGUUUGUAUGCAAAC	:: ::::: .:::.::::	GAAUGAAUACAUUUCUGGAUCA	Translation	1
stu-miR827-3p	SlJAZ27	5	-1	1	21	1802	1822	UUAGAUGAACAUCAACAAACA	::: :::: :::.:.:.:	CUAUUGGUGAUAUUCGUUUGA	Translation	1
stu-miR172d-5p	SlJAZ28	3	-1	1	21	999	1019	GGAGCAUCAUCAAGAUUCACA	:::: .:::::::::.:..	AUUGAACUUUGAUGAUGUUUU	Cleavage	1
stu-miR172e-5p	SlJAZ28	4	-1	1	21	999	1019	GCAACAUCAUCAAGAUUCACA	:::: .:::::::::::	AUUGAACUUUGAUGAUGUUUU	Cleavage	1
stu-miR156f-3p	SlJAZ28	4.5	-1	1	22	705	726	CUCACUUCUCUUUCUGUCAAUC	:::..: :: ::::.:::.:	UUUUGGUACAAUGAGAGGUGGG	Translation	1
stu-miR8001b-5p	SlJAZ28	5	-1	1	24	281	304	AUGGGGAUUAGUAUGAAAAUUUGC	::::::::. : :::.::	ACCCCUUUUCAUAUGACUCCUCAG	Translation	1
stu-miR8040-3p	SlJAZ28	5	-1	1	21	601	621	CUUAUAAUUGUAAUUAUGAUC	.:.:::.:::.:.: :::.	AGUUAUAGUUAUAGUCAUAGC	Cleavage	1
stu-miR172a-3p	SlJAZ29	5	-1	1	21	494	514	AGAAUCUUGAUGAUGCUGCAU	:: :::.: ::::.::.:	GAGCUUCAUUAACAAGGUUUU	Translation	1
stu-miR172b-3p	SlJAZ29	5	-1	1	21	494	514	AGAAUCUUGAUGAUGCUGCAU	:: :::.: ::::.::.:	GAGCUUCAUUAACAAGGUUUU	Translation	1
stu-miR172c-3p	SlJAZ29	5	-1	1	19	496	514	AGAAUCUUGAUGAUGCUGC	:: :::.: ::::.::.:	GCUUCAUUAACAAGGUUUU	Translation	1
stu-miR172e-3p	SlJAZ29	5	-1	1	21	494	514	AGAAUCUUGAUGAUGCUGCAU	:: :::.: ::::.::.:	GAGCUUCAUUAACAAGGUUUU	Translation	1
stu-miR482a-5p	SlJAZ29	5	-1	1	21	468	488	GGAAUUGGUGGAUUGGAAAGC	::::..::..::: ::: :	UGUUUCUGAUUUACCUAUUGC	Cleavage	1
stu-miR8037	SlJAZ3	5	-1	1	22	977	998	AUAAUUUGGAGGAAUAGGAACC	:: ::. ::.:::. ::::::	GGAUCUAUUUUCUCUCAAUUAU	Cleavage	1
stu-miR8005b-5p	SlJAZ30	5	-1	1	24	66	89	ACUCUAAAUUUUAAAUUCUAAAUC	: ::. :::::..:.:::::. :	AAAUUGUAAUUUGGAGUUUAGGCU	Cleavage	1
stu-miR8005b-5p	SlJAZ31	4.5	-1	1	24	2	25	ACUCUAAAUUUUAAAUUCUAAAUC	:::: ::. :::::.:::	UGAGAAGAAAUUGUAAUUUGGAGC	Translation	1
stu-miR7985	SlJAZ34	4	-1	1	24	893	916	CGGGCUUGCCUAGAACGGGUUACC	::: ::.::::::::...	CCAUUCCCAUUUUAGGCAAGUUUA	Cleavage	1
stu-miR7122-5p	SlJAZ34	5	-1	1	22	863	884	UUAUACAGAGAAACCGCUGUCG	.: .: : ::::::: :::::	UGCUAUCACUUUCUCUUUAUAA	Cleavage	1
stu-miR6026-3p	SlJAZ36	4	-1	1	22	653	675	UUCUUGGCUAGAG-UUGUAUUGC	: :::.::. :::::::::::::	GGAAUGCAGGCUCUAGCCAAGAA	Cleavage	1
stu-miR8029	SlJAZ36	4	-1	1	24	510	533	AGCCAUUUUUCUUUGUUUUGGAGC	:::. :::::::.::: .:	GGAAAAAAGGAAAGAAAGAUGCUU	Cleavage	1
stu-miR7990a	SlJAZ37	5	-1	1	24	282	305	UUCAAAUGAUCGUAACUUUGGCCU	::: :::.:: ::::::.	AAGGAAAAAUUAUGACAAUUUGAG	Cleavage	1
stu-miR8041a-5p	SlJAZ38	3	-1	1	20	693	712	GUGCUUUGCUAUUUUCAUUG	:::::..::: :::::::.	GAAUGAGGAUAACAAAGCAU	Cleavage	1
stu-miR8041b-5p	SlJAZ38	3	-1	1	20	693	712	GUGCUUUGCUAUUUUCAUUG	:::::..::: :::::::.	GAAUGAGGAUAACAAAGCAU	Cleavage	1
stu-miR8028-3p	SlJAZ38	5	-1	1	24	472	495	GUUCAUAAUUAUAGUAUAAGGAUG	::::: ::::.:: : :::.	UUCACUUAUCCUAUGAUCAAGAAU	Cleavage	1
stu-miR172d-5p	SlJAZ39	4	-1	1	21	324	344	GGAGCAUCAUCAAGAUUCACA	:::. :.:::::::: .:::	GGUGGUUUUUGAUGAUUUUCC	Cleavage	1
stu-miR172e-5p	SlJAZ39	5	-1	1	21	324	344	GCAACAUCAUCAAGAUUCACA	:::. :.:::::::: :: :	GGUGGUUUUUGAUGAUUUUCC	Cleavage	1
stu-miR8005b-5p	SlJAZ4	3	-1	1	24	630	653	ACUCUAAAUUUUAAAUUCUAAAUC	: :: :::::::::::::	UGCAGAAAAGUUAAAAUUUAGAGA	Cleavage	1
stu-miR5303f	SlJAZ4	4.5	-1	1	24	1384	1407	AUUUUUGGAGAAUCUGACACGGGU	:.:::::::::.:.::	UCUUCGCUUAGAUUCUCCGAGAAG	Cleavage	1
stu-miR8011a-5p	SlJAZ4	4.5	-1	1	24	1600	1623	UUGUGUGAGGUUUCUUUUUGUUUC	..: ::.::::::.:.:..::	UUGGCUAAGAGAAACUUUAUGCAU	Cleavage	2
stu-miR5303e	SlJAZ4	5	-1	1	24	1382	1405	UUUUGGAGAAUCUGACACGGGUGU	:: :.. :.:::::::::.:.:	ACUCUUCGCUUAGAUUCUCCGAGA	Cleavage	1
stu-miR8001b-3p	SlJAZ4	5	-1	1	24	311	334	GGAUUUUCAUACUAAUUCCUAGAA	: .:.: :: :.: :::::::::	UCUUGGAAAAUGGCAUGAAAAUCG	Translation	1
stu-miR8011a-5p	SlJAZ4	5	-1	1	24	1553	1576	UUGUGUGAGGUUUCUUUUUGUUUC	.::::::.::..:. ::...	CAUCUAAAAAGGAAUUUUCCAUGG	Cleavage	2
stu-miR8033-3p	SlJAZ4	5	-1	1	22	402	424	UCAAUUCUGCAGCU-UUAGGAGU	:::::: : .::::::::::	UAUCCUAAUAUUUGCAGAAUUGU	Cleavage	1
stu-miR8037	SlJAZ6	5	-1	1	22	320	341	AUAAUUUGGAGGAAUAGGAACC	:: ::. ::.:::. ::::::	GGAUCUAUUUUCUCUCAAUUAU	Cleavage	1
stu-miR8020	SlJAZ7	4.5	-1	1	24	189	212	AAUUUCAUUGAGUAUGUUGUUGUU	: ...::::. .::::.: :.:::	AUUGGCAACGAGCUCAGUUAGAUU	Cleavage	1
stu-miR827-3p	SlJAZ7	4.5	-1	1	21	229	249	UUAGAUGAACAUCAACAAACA	::::.::::::::::	GAGAGGUUGGUGUUCAUCUAU	Cleavage	1
stu-miR5303f	SlJAZ7	5	-1	1	24	199	222	AUUUUUGGAGAAUCUGACACGGGU	::.:::::::. .::::	AGCUCAGUUAGAUUCUUGGAAAAA	Cleavage	1
stu-miR8026	SlJAZ7	5	-1	1	24	54	77	AUGUAGAGAAUAUGUGGUAACCCU	:.:..::::.::::::	UGCGCCUCUAUGUAUUUUCUACAA	Cleavage	1
stu-miR7981-3p	SlJAZ8	4.5	-1	1	24	322	345	AUAGGACUUUAGUUUAGUUAAGGU	::::::.::::: ..:.:	GAGAGUACUAAAUUAAAGCUUUGU	Cleavage	1
stu-miR8038a-5p	SlJAZ8	4.5	-1	1	22	833	854	CCUUGUGAGUAAGUUGAAUCUC	::::: :::.:.:::::	UGUUUUCAAGUUAUUUACAAGA	Cleavage	1
stu-miR8038b-5p	SlJAZ8	4.5	-1	1	22	833	854	CCUUGUGAGUAAGUUGAAUCUC	::::: :::.:.:::::	UGUUUUCAAGUUAUUUACAAGA	Cleavage	1
stu-miR8037	SlJAZ8	5	-1	1	22	825	846	AUAAUUUGGAGGAAUAGGAACC	::.: :: ..:.:::.::::	AAUUUCAAUGUUUUCAAGUUAU	Cleavage	1
stu-miR8040-5p	SlJAZ8	5	-1	1	19	1	19	UCAUAAUUACAAUUAUAAG	: : ::::::.::: :::	AUGAAAAUUGUGAUUUUGA	Cleavage	1
