# Supplementary material for: Genome-Wide Analysis and Functional Correlation of Tomato JAZ Genes Under Tuta absoluta Infestation and Nanoparticle-Induced Defense
Source: Insects. 2025 Oct 13;16(10):1046. doi: 10.3390/insects16101046 (PMC12564930; doi:10.3390/insects16101046)
Supplement: Supplementary file 1 [file insects-16-01046-s001.zip › Supplementary Table S5.xlsx]

## Sheet: Sheet1
Supplementary Table S5: Regression analysis between the relative expression levels of qRT-PCR–validated SlJAZ genes and pest-related phenotypic parameters in tomato under different treatment conditions
Gene	Trait	R²	Slope	p-value
SlJAZ1	Leaf Damage	0.012	-0.07	0.889
SlJAZ1	Larval Survival	1	—	1
SlJAZ1	Leaf Mines	0.005	-0.01	0.929
SlJAZ10	Leaf Damage	0.357	5.24	0.402
SlJAZ10	Larval Survival	1	—	1
SlJAZ10	Leaf Mines	0.392	1.5	0.374
SlJAZ19	Leaf Damage	0.01	-0.17	0.9
SlJAZ19	Larval Survival	1	—	1
SlJAZ19	Leaf Mines	0.004	-0.03	0.936
SlJAZ20	Leaf Damage	0.063	-0.16	0.748
SlJAZ20	Larval Survival	1	—	1
SlJAZ20	Leaf Mines	0.045	-0.04	0.787
SlJAZ21	Leaf Damage	0.016	0	0.874
SlJAZ21	Larval Survival	1	—	1
SlJAZ21	Leaf Mines	0.006	0	0.92
SlJAZ22	Leaf Damage	0.01	-0.02	0.9
SlJAZ22	Larval Survival	1	—	1
SlJAZ22	Leaf Mines	0.004	0	0.936
SlJAZ26	Leaf Damage	0.159	-1.12	0.601
SlJAZ26	Larval Survival	1	—	1
SlJAZ26	Leaf Mines	0.143	-0.29	0.622
SlJAZ27	Leaf Damage	0.033	0.22	0.819
SlJAZ27	Larval Survival	1	—	1
SlJAZ27	Leaf Mines	0.045	0.07	0.787
SlJAZ29	Leaf Damage	0.001	-0.02	0.967
SlJAZ29	Larval Survival	1	—	1
SlJAZ29	Leaf Mines	0	0	1
SlJAZ31	Leaf Damage	0.017	-1.11	0.871
SlJAZ31	Larval Survival	1	—	1
SlJAZ31	Leaf Mines	0.007	-0.19	0.918
SlJAZ37	Leaf Damage	0.015	-0.09	0.876
SlJAZ37	Larval Survival	1	—	1
SlJAZ37	Leaf Mines	0.011	-0.02	0.893
SlJAZ39	Leaf Damage	0.217	2.09	0.534
SlJAZ39	Larval Survival	1	—	1
SlJAZ39	Leaf Mines	0.227	0.58	0.524
